# Supplementary material for: Accuracy prompts are a replicable and generalizable approach for reducing the spread of misinformation
Source: Nat Commun. 2022 Apr 28;13:2333. doi: 10.1038/s41467-022-30073-5 (PMC9051116; doi:10.1038/s41467-022-30073-5)
Supplement: Supplementary file 4 — Source Data [file 41467_2022_30073_MOESM4_ESM.xlsx]

## Sheet: FIgure 1
study	|	Effect	[95% Conf.	Interval]
T	|	0.008	-0.02	0.036
F	|	0.011	-0.006	0.028
M	|	0.012	-0.004	0.027
A	|	0.016	-0.002	0.033
K	|	0.019	-0.002	0.04
P	|	0.02	0.002	0.038
H	|	0.021	0.004	0.037
N	|	0.027	0.006	0.048
J	|	0.027	-0.007	0.062
I	|	0.034	0.018	0.05
R	|	0.035	0.021	0.049
G	|	0.038	0.026	0.05
O	|	0.042	0.019	0.065
B	|	0.047	0.031	0.064
Q	|	0.052	0.028	0.076
L	|	0.054	0.033	0.076
C	|	0.063	0.041	0.086
S	|	0.077	0.027	0.126
D	|	0.089	0.061	0.118
E	|	0.114	0.083	0.145
---------------------	+--	--------	-------------	--------
Overall	|	0.038	0.028	0.047

## Sheet: Figure 2
study	|	Effect	[95% Conf.	Interval]
---------------------	+	----------	-------------	-----------
E	|	-0.082	-0.122	-0.042
D	|	-0.064	-0.105	-0.024
T	|	-0.063	-0.122	-0.004
L	|	-0.054	-0.092	-0.015
C	|	-0.046	-0.073	-0.019
Q	|	-0.046	-0.074	-0.017
R	|	-0.042	-0.064	-0.02
O	|	-0.038	-0.068	-0.008
P	|	-0.036	-0.077	0.005
G	|	-0.03	-0.06	0
B	|	-0.029	-0.052	-0.007
A	|	-0.029	-0.055	-0.002
N	|	-0.026	-0.059	0.006
H	|	-0.025	-0.053	0.004
M	|	-0.02	-0.049	0.01
K	|	-0.019	-0.074	0.036
S	|	-0.005	-0.106	0.096
F	|	-0.002	-0.045	0.042
I	|	0.001	-0.038	0.041
J	|	0.012	-0.032	0.057
---------------------	+	----------	-------------	-----------
Overall	|	-0.034	-0.042	-0.025

## Sheet: Figure 3
study	|	Effect	[95% Conf.	Interval]
---------------------	+	----------	-------------	-----------
T	|	-0.055	-0.108	-0.003
P	|	-0.016	-0.055	0.022
A	|	-0.013	-0.041	0.015
M	|	-0.008	-0.038	0.023
R	|	-0.007	-0.032	0.017
H	|	-0.004	-0.027	0.019
K	|	0	-0.052	0.052
L	|	0.001	-0.038	0.039
N	|	0.001	-0.031	0.032
O	|	0.004	-0.028	0.036
Q	|	0.006	-0.02	0.032
G	|	0.008	-0.02	0.036
F	|	0.009	-0.031	0.05
C	|	0.018	-0.004	0.04
B	|	0.018	-0.007	0.043
D	|	0.025	-0.011	0.061
E	|	0.032	-0.003	0.068
I	|	0.036	-0.002	0.074
J	|	0.039	-0.009	0.087
S	|	0.072	-0.025	0.169
---------------------	+	----------	-------------	-----------
Overall	|	0.006	-0.002	0.014

## Sheet: Figure 4
study	|	Effect	[95% Conf.	Interval]
--------	+	----------	-------------	-----------
F	|	0.404	-0.018	0.827
O	|	0.428	0.011	0.846
M	|	0.441	0.027	0.856
N	|	0.511	0.114	0.908
R	|	0.66	0.464	0.855
P	|	0.68	0.341	1.019
B	|	0.726	0.438	1.013
I	|	0.755	0.512	0.998
L	|	0.784	0.498	1.071
H	|	0.789	0.506	1.073
G	|	0.844	0.597	1.092
E	|	0.886	0.672	1.1
S	|	0.902	0.703	1.101
C	|	0.911	0.74	1.083
D	|	0.916	0.731	1.101
--------	+	----------	-------------	-----------
Overall,	|	0.773	0.695	0.851

## Sheet: Figure 5
Perceived Accuracy of Headline	Headline Veracity	Accuracy Prompt Effect on Sharing	N
0.0867	0	-0.0538746	1248
0.0917	0	-0.0919681	1248
0.1006	0	-0.0519922	1007
0.1006	0	-0.0695449	1210
0.1006	0	-0.0359565	1184
0.1006	0	-0.0477643	1286
0.1008	0	-0.0367656	2296
0.1077	0	-0.0632184	1007
0.1077	0	-0.0848783	1210
0.1077	0	-0.004282	1184
0.1077	0	-0.0416714	1286
0.1117	0	-0.0471195	1248
0.1192	0	-0.0567431	2015
0.1433	0	-0.0552989	1248
0.145	0	-0.0303516	2296
0.1458	0	-0.0284571	2296
0.1475	0	-0.0234228	2296
0.1515	0	-0.0364764	1158
0.1525	0	-0.0741724	2015
0.1542	0	-0.0435198	2015
0.1566	0	-0.0417683	1158
0.1575	0	-0.0483979	2015
0.1642	0	-0.0940019	2015
0.1658	0	-0.0243363	2296
0.1667	0	-0.0684505	2015
0.1675	0	-0.0822566	2015
0.1684	0	-0.0365434	1158
0.1744	0	-0.0744204	1007
0.1744	0	-0.0873717	1210
0.1744	0	0.0127943	1184
0.1744	0	-0.0183268	1286
0.175	0	-0.0871787	1248
0.1755	0	-0.0409655	162
0.18	0	-0.0369535	2015
0.1808	0	-0.0716776	1007
0.1808	0	-0.125621	1210
0.1808	0	-0.0152202	1184
0.1808	0	-0.0424774	1286
0.1817	0	-0.0146647	2296
0.1824	0	-0.0678153	1007
0.1824	0	-0.127467	1210
0.1824	0	0.0032944	1184
0.1824	0	-0.0270812	1286
0.1825	0	-0.0192411	2296
0.1829	0	-0.0065058	162
0.1833	0	-0.0300546	2015
0.1858	0	-0.028102	2015
0.1883	0	-0.0073587	2015
0.1892	0	-0.0815112	2015
0.1958	0	-0.0722983	2015
0.1975	0	-0.0021627	2015
0.2006	0	-0.0437811	1007
0.2006	0	-0.0421096	1210
0.2006	0	-0.0068482	1184
0.2006	0	-0.0075142	1286
0.201	0	-0.01887	855
0.205	0	-0.0169926	1248
0.205	0	-0.020656	2015
0.205	0	-0.0390643	2015
0.21	0	-0.0186095	162
0.2108	0	-0.0285984	820
0.2114	0	-0.0925373	1007
0.2114	0	-0.0685343	1210
0.2114	0	-0.0201144	1184
0.2114	0	-0.031032	1286
0.2116	0	-0.0494838	820
0.2117	0	-0.0300532	2296
0.2117	0	-0.0445644	2015
0.212	0	-0.0493125	1007
0.212	0	-0.088206	1210
0.212	0	0.0116509	1184
0.212	0	-0.0130306	1286
0.2133	0	-0.0104066	2015
0.2222	0	-0.0134323	1158
0.2258	0	-0.0200946	2296
0.2262	0	-0.017971	1158
0.2264	0	-0.0466165	162
0.2287	1	-0.0551386	820
0.2288	0	-0.090646	1007
0.2288	0	-0.0900431	1210
0.2288	0	0.0153224	1184
0.2288	0	-0.048501	1286
0.23	0	-0.0115189	2015
0.2337	0	-0.0316566	1158
0.2368	0	0.0060233	855
0.24	0	-0.0660399	1248
0.2408	0	-0.0066622	2015
0.2417	0	-0.0429719	2015
0.245	0	-0.046268	1248
0.2542	1	-0.0587564	2015
0.255	0	-0.0366562	2015
0.2584	0	-0.019931	162
0.2592	0	-0.0501884	2015
0.2608	0	-0.0033695	855
0.2617	0	-0.0298906	2015
0.2671	1	-0.0198334	820
0.2686	0	-0.0305099	820
0.2751	0	0.0391112	855
0.2758	0	-0.0495774	2015
0.2783	0	-0.0211379	2296
0.2787	0	-0.0338146	820
0.2788	0	-0.0777313	1192
0.2788	0	-0.0002666	2081
0.2788	0	-0.0470173	2778
0.2788	0	-0.0034927	2616
0.2847	0	-0.0083322	855
0.2871	0	-0.0097747	855
0.2891	0	-0.0380453	820
0.2906	0	-0.0194382	820
0.2919	0	-0.0093677	855
0.2942	0	-0.0314476	2015
0.2942	1	-0.0418759	2015
0.2963	0	-0.0255747	1158
0.299	0	-0.017803	855
0.2992	0	-0.03849	2015
0.3011	0	-0.0727619	820
0.3016	0	0.0015949	162
0.3033	0	-0.0481837	2015
0.31	0	-0.0553175	2015
0.3173	0	-0.0814644	1192
0.3173	0	-0.0318004	2081
0.3173	0	-0.0319024	2778
0.3173	0	-0.0533124	2616
0.3206	1	0.0027993	855
0.3254	0	0.0176629	855
0.3267	0	-0.0255062	2015
0.3297	0	-0.015992	820
0.3368	0	-0.0095437	162
0.3374	0	0.0196472	162
0.3445	0	-0.0264403	855
0.3445	0	0.0088077	162
0.3462	0	-0.0371322	1192
0.3462	0	-0.0208209	2081
0.3462	0	0.0104166	2778
0.3462	0	-0.0118491	2616
0.3583	0	-0.0463311	1248
0.365	1	-0.0122288	2015
0.3737	0	-0.0344828	1158
0.3767	0	-0.0037187	1248
0.3794	0	0.0613104	162
0.3805	0	-0.0158423	1158
0.3833	1	-0.0306081	2015
0.3852	0	-0.0006369	855
0.3852	0	-0.0081874	855
0.39	0	-0.0306894	1248
0.3939	0	-0.0011566	1158
0.3942	0	-0.0322692	1192
0.3942	0	-0.0346656	2081
0.3942	0	-0.0433309	2778
0.3942	0	-0.0543648	2616
0.3956	0	-0.034461	1158
0.4	1	-0.0262256	2015
0.4014	1	-0.0118929	820
0.4067	1	0.0085653	2015
0.4087	0	-0.0705795	1192
0.4087	0	0.0043571	2081
0.4087	0	-0.0175824	2778
0.4087	0	-0.0088456	2616
0.4115	0	0.010853	855
0.4142	1	-0.0022256	2015
0.4158	1	-0.0069978	2015
0.4196	1	-0.0393541	820
0.4234	1	0.0578684	855
0.4267	1	-0.0526155	2015
0.43	0	-0.0027753	1248
0.4303	0	-0.0640901	1158
0.4314	0	-0.0368098	1007
0.4314	0	-0.0346843	1210
0.4314	0	0.0233723	1184
0.4314	0	-0.0240422	1286
0.4328	1	0.0339413	162
0.4367	1	-0.0145285	2015
0.4375	0	-0.0476768	1192
0.4375	0	-0.0152518	2081
0.4375	0	0.0330926	2778
0.4375	0	-0.0550872	2616
0.44	1	-0.0221926	2015
0.4519	0	-0.0292872	1192
0.4519	0	-0.0576629	1192
0.4519	0	-0.0127357	2081
0.4519	0	-0.0169886	2081
0.4519	0	-0.0470128	2778
0.4519	0	-0.0489255	2778
0.4519	0	-0.0229302	2616
0.4519	0	-0.052243	2616
0.4575	1	-0.0557864	2015
0.4641	0	0.0332553	855
0.4692	1	-0.031909	2015
0.4725	1	-0.0111956	2015
0.4792	1	-0.031371	2015
0.4817	1	0.003064	2015
0.4923	1	0.0596552	162
0.4948	1	0.0220881	1158
0.495	1	0.0215705	2015
0.4952	0	-0.0207489	1192
0.4952	0	-0.0525716	2081
0.4952	0	-0.0394052	2778
0.4952	0	-0.057664	2616
0.4983	1	0.0089508	2015
0.4994	1	0.0314524	162
0.5	1	0.0245869	855
0.5017	1	0.0408889	2015
0.5033	1	-0.0114529	2015
0.5042	1	-0.024053	2015
0.5067	1	0.0060376	1248
0.5096	0	-0.0814676	1192
0.5096	0	-0.0150045	2081
0.5096	0	-0.031067	2778
0.5096	0	-0.057118	2616
0.5144	0	0.0168618	855
0.5191	1	0.0243635	1158
0.5192	1	-0.01533	2015
0.5226	1	0.0137484	1158
0.5242	1	0.0273814	2015
0.5267	1	0.0237544	2015
0.5283	1	0.0485795	2015
0.5317	1	0.0316402	2015
0.533	1	0.0165517	1158
0.5337	1	0.001422	1192
0.5337	1	-0.0364581	2081
0.5337	1	-0.0080289	2778
0.5337	1	0.0112177	2616
0.5483	1	0.001946	2296
0.5485	1	0.0012087	162
0.5517	1	-0.0106421	2296
0.5551	1	0.0524904	162
0.5692	1	-0.0236542	820
0.5708	1	-0.0184246	2015
0.5768	1	0.0095338	820
0.5781	1	-0.0276119	820
0.5816	1	-0.0066853	1158
0.5831	1	0.0862069	162
0.5867	1	-0.0114737	2296
0.5868	1	0.0729655	162
0.5881	1	-0.0001693	1007
0.5881	1	0.0259335	1210
0.5881	1	0.0195516	1184
0.5881	1	0.0066457	1286
0.5885	1	0.0315468	1158
0.5905	1	0.049706	162
0.5913	1	-0.0209928	1192
0.5913	1	-0.0248181	2081
0.5913	1	-0.0341834	2778
0.5913	1	0.0050229	2616
0.5938	1	0.0033808	1158
0.5942	1	0.0383287	2015
0.5955	1	-0.0095857	1158
0.5957	1	0.0235554	855
0.5967	1	-0.0245159	2015
0.6024	1	0.0299316	1158
0.605	1	0.007946	1248
0.6058	1	-0.000698	820
0.6095	1	-0.0169163	820
0.6137	1	0.0203022	1007
0.6137	1	0.053386	1210
0.6137	1	0.0175744	1184
0.6137	1	0.0225991	1286
0.6154	1	-0.01543	1192
0.6154	1	-0.0169025	2081
0.6154	1	0.0017003	2778
0.6154	1	0.0167867	2616
0.6181	1	0.0290988	1158
0.6244	1	0.0063745	855
0.6317	1	0.0089963	1248
0.635	1	-3.61e-05	2296
0.6388	1	0.0419479	855
0.6388	1	0.0374708	855
0.6388	1	0.0266399	855
0.6449	1	-0.0026401	820
0.6455	1	0.0182948	1007
0.6455	1	0.0420637	1210
0.6455	1	0.0268182	1184
0.6455	1	-0.0027676	1286
0.6505	1	-0.0012209	1007
0.6505	1	0.0581521	1210
0.6505	1	0.0122558	1184
0.6505	1	0.0182006	1286
0.6531	1	0.0265075	855
0.6604	1	-0.0006382	1007
0.6604	1	-0.0276176	1210
0.6604	1	-0.0219953	1184
0.6604	1	-0.0101622	1286
0.6609	1	0.0012036	820
0.6617	1	0.0237114	1248
0.6632	1	-0.0010201	1158
0.6667	1	0.0634047	1158
0.6691	1	-0.0087094	820
0.67	1	0.0179944	1248
0.6722	1	0.0461019	855
0.6733	1	-0.0211207	2296
0.6741	1	0.0556967	1007
0.6741	1	0.0654394	1210
0.6741	1	-0.0014721	1184
0.6741	1	0.0044918	1286
0.6742	1	-0.0136566	2296
0.6827	1	0.0092189	1192
0.6827	1	-0.0207567	2081
0.6827	1	0.0037913	2778
0.6827	1	-0.0039649	2616
0.6867	1	0.0271498	1248
0.6917	1	0.008441	2296
0.6923	1	-0.0176192	1192
0.6923	1	-0.0139138	2081
0.6923	1	0.0235364	2778
0.6923	1	0.0152053	2616
0.6983	1	0.0163065	1248
0.7017	1	0.0200492	1248
0.7024	1	0.114567	162
0.7058	1	-0.0043209	2296
0.7067	1	0.0175582	1192
0.7067	1	0.0431605	1192
0.7067	1	0.0079665	2081
0.7067	1	0.0115309	2081
0.7067	1	0.0195614	2778
0.7067	1	0.0137293	2778
0.7067	1	0.0171678	2616
0.7067	1	0.028084	2616
0.7233	1	0.014408	1248
0.726	1	0.006041	1192
0.726	1	0.0059921	2081
0.726	1	0.008797	2778
0.726	1	-0.000859	2616
0.7296	1	0.0223881	1007
0.7296	1	0.0526214	1007
0.7296	1	0.0171905	1210
0.7296	1	0.0498072	1210
0.7296	1	0.0262945	1184
0.7296	1	0.0013242	1184
0.7296	1	-0.0013273	1286
0.7296	1	0.0075611	1286
0.7321	1	0.0539594	855
0.7356	1	-0.0256183	1192
0.7356	1	0.0012132	2081
0.7356	1	-0.0136755	2778
0.7356	1	0.0140676	2616
0.74	1	0.0615115	1007
0.74	1	0.0123955	1210
0.74	1	-0.0107484	1184
0.74	1	0.0161556	1286
0.7417	1	-0.0098124	2296
0.7483	1	0.0376177	1248
0.755	1	0.0079187	1248
0.7592	1	0.0183058	2296
0.7667	1	0.0247828	1248
0.7788	1	0.0074245	1192
0.7788	1	0.0085046	2081
0.7788	1	-0.0076023	2778
0.7788	1	-0.0626187	2616
0.7847	1	0.04106	855
0.7895	1	0.0379391	855
0.7919	1	0.0468943	855
0.8	1	0.0233831	1007
0.8	1	0.0240958	1210
0.8	1	0.0254637	1184
0.8	1	0.0171002	1286
0.8397	1	0.0611967	855
0.878	1	0.218251	162

## Sheet: Figure 6
	Lucid/YouGov		MTUrk
Conservatism	Control	Treatment	Control	Treatment
0	0.121	0.147	0.102	0.146
0.25	0.092	0.128	0.066	0.129
0.5	0.036	0.062	0.036	0.094
0.75	0.039	0.069	0.05	0.092
1	0.004	0.049	0.05	0.079
